# Supplementary material for: Inoculation frequency and maize genotype influence plant growth-promoting effects of soil bacteria under low nitrogen conditions
Source: Front Plant Sci. 2025 Sep 12;16:1637156. doi: 10.3389/fpls.2025.1637156 (PMC12463839; doi:10.3389/fpls.2025.1637156)
Supplement: Supplementary file 1 [file Table1.xlsx]

## Sheet: Sheet1
ASV	DATABASE IDs	PERCENT MATCH	Bacterial Isolate #1 Identity	Bacterial Isolate #2 Identity	Bacterial Isolate #3 Identity	Bacterial Isolate #4 Identity	Bacterial Isolate #5 Identity
asv_000018	1138	100	Ralstonia pickettii
asv_000414	2025; 1215; 3215	100	Mucilaginibacter rubeus	Mucilaginibacter rubeus	Mucilaginibacter rubeus
asv_000822	1112; 1175	100	Pantoea dispersa	Pantoea dispersa
asv_004074	731; 707; 726; 702; 730	100	Pseudomonas sp. Csya02	Pseudomonas sp. Csya02	Pseudomonas kribbensis	Pseudomonas koreensis	Pseudomonas kribbensis
asv_004124	2987	100	Chryseobacterium sp.
asv_004154	1550; 1611; 725	100	Pseudomonas fluorescens	Pseudomonas fluorescens	Pseudomonas kilonensis
asv_004174	1087; 606	100	Mesorhizobium erdmanii strain NZP2014	Mesorhizobium erdmanii
asv_000002	1138	99.658	Ralstonia pickettii
asv_000004	1138	99.658	Ralstonia pickettii
asv_000005	1138	99.658	Ralstonia pickettii
asv_000027	1138	99.658	Ralstonia pickettii
asv_000075	1138	99.658	Ralstonia pickettii
asv_000088	1138	99.658	Ralstonia pickettii
asv_000169	3215; 2025; 1215	99.658	Mucilaginibacter rubeus	Mucilaginibacter rubeus	Mucilaginibacter rubeus
asv_000198	1215; 2025; 3215	99.658	Mucilaginibacter rubeus	Mucilaginibacter rubeus	Mucilaginibacter rubeus
asv_000203	1215; 2025; 3215	99.658	Mucilaginibacter rubeus	Mucilaginibacter rubeus	Mucilaginibacter rubeus
asv_000314	1175; 1112	99.658	Pantoea dispersa	Pantoea dispersa
asv_000398	1112; 1175	99.658	Pantoea dispersa	Pantoea dispersa
asv_000420	1175; 1112	99.658	Pantoea dispersa	Pantoea dispersa
asv_000513	1087; 606	99.658	Mesorhizobium erdmanii strain NZP2014	Mesorhizobium erdmanii
asv_000728	2025; 1215; 3215	99.658	Mucilaginibacter rubeus	Mucilaginibacter rubeus	Mucilaginibacter rubeus
asv_000826	606; 1087	99.658	Mesorhizobium erdmanii	Mesorhizobium erdmanii strain NZP2014
asv_000856	1087; 606	99.658	Mesorhizobium erdmanii strain NZP2014	Mesorhizobium erdmanii
asv_000868	1215; 2025; 3215	99.658	Mucilaginibacter rubeus	Mucilaginibacter rubeus	Mucilaginibacter rubeus
asv_000872	1112; 1175	99.658	Pantoea dispersa	Pantoea dispersa
asv_001659	1550; 1611; 725	99.658	Pseudomonas fluorescens	Pseudomonas fluorescens	Pseudomonas kilonensis
asv_001793	1175; 1112	99.658	Pantoea dispersa	Pantoea dispersa
asv_001855	478; 3432; 460	99.658	Pseudomonas frederickbergensis	Pseudomonas brassicacearum	Pseudomonas frederickbergensis
asv_001925	707; 731; 730; 702; 726	99.658	Pseudomonas sp. Csya02	Pseudomonas sp. Csya02	Pseudomonas kribbensis	Pseudomonas koreensis	Pseudomonas kribbensis
asv_002020	478; 3432; 460	99.658	Pseudomonas frederickbergensis	Pseudomonas brassicacearum	Pseudomonas frederickbergensis
asv_002054	1550; 1611; 725	99.658	Pseudomonas fluorescens	Pseudomonas fluorescens	Pseudomonas kilonensis
asv_002096	702; 726; 730; 731; 707	99.658	Pseudomonas koreensis	Pseudomonas kribbensis	Pseudomonas kribbensis	Pseudomonas sp. Csya02	Pseudomonas sp. Csya02
asv_002120	2987	99.658	Chryseobacterium sp.
asv_002421	707; 731; 730; 702; 726	99.658	Pseudomonas sp. Csya02	Pseudomonas sp. Csya02	Pseudomonas kribbensis	Pseudomonas koreensis	Pseudomonas kribbensis
asv_002439	3432; 460; 478	99.658	Pseudomonas brassicacearum	Pseudomonas frederickbergensis	Pseudomonas frederickbergensis
asv_002457	2056; 1903; 1610	99.658	Kosakonia cowanii	Atlantibacter hermannii	Kosakonia cowanii
asv_002465	2987	99.658	Chryseobacterium sp.
asv_002467	1087; 606	99.658	Mesorhizobium erdmanii strain NZP2014	Mesorhizobium erdmanii
asv_002616	2987	99.658	Chryseobacterium sp.
asv_002624	2056; 1610; 1903	99.658	Kosakonia cowanii	Kosakonia cowanii	Atlantibacter hermannii
asv_002859	2056; 1903; 1610	99.658	Kosakonia cowanii	Atlantibacter hermannii	Kosakonia cowanii
asv_003343	3552; 111	99.658	Arthrobacter bambusae	Arthrobacter sp.
asv_003659	730; 702; 726; 707; 731	99.658	Pseudomonas kribbensis	Pseudomonas koreensis	Pseudomonas kribbensis	Pseudomonas sp. Csya02	Pseudomonas sp. Csya02
asv_003958	111; 3552	99.658	Arthrobacter sp.	Arthrobacter bambusae
asv_004190	4479	99.658	Flavobacterium johnsoniae
asv_004445	725; 1611; 1550	99.658	Pseudomonas kilonensis	Pseudomonas fluorescens	Pseudomonas fluorescens
asv_004550	2987	99.658	Chryseobacterium sp.
asv_004927	111; 3552	99.658	Arthrobacter sp.	Arthrobacter bambusae
asv_007886	606; 1087	99.658	Mesorhizobium erdmanii	Mesorhizobium erdmanii strain NZP2014
asv_000001	1138	99.315	Ralstonia pickettii
asv_000007	1138	99.315	Ralstonia pickettii
asv_000008	1138	99.315	Ralstonia pickettii
asv_000010	1138	99.315	Ralstonia pickettii
asv_000011	1138	99.315	Ralstonia pickettii
asv_000015	1138	99.315	Ralstonia pickettii
asv_000017	1138	99.315	Ralstonia pickettii
asv_000029	1138	99.315	Ralstonia pickettii
asv_000035	1138	99.315	Ralstonia pickettii
asv_000038	1138	99.315	Ralstonia pickettii
asv_000047	1138	99.315	Ralstonia pickettii
asv_000124	1138	99.315	Ralstonia pickettii
asv_000128	709; 701; 739; 620; 700	99.315	Burkholderia ambifaria	Burkholderia ambifaria	Burkholderia ambifaria	Burkholderia ambifaria	Burkholderia ambifaria
asv_000141	701; 709; 620; 739; 700	99.315	Burkholderia ambifaria	Burkholderia ambifaria	Burkholderia ambifaria	Burkholderia ambifaria	Burkholderia ambifaria
asv_000148	701; 709; 620; 739; 700	99.315	Burkholderia ambifaria	Burkholderia ambifaria	Burkholderia ambifaria	Burkholderia ambifaria	Burkholderia ambifaria
asv_000155	3215; 1215; 2025	99.315	Mucilaginibacter rubeus	Mucilaginibacter rubeus	Mucilaginibacter rubeus
asv_000178	727; 572; 574; 616; 571	99.315	Burkholderia seminalis	Burkholderia territorii	Burkholderia cenocepacia	Burkholderia cepacia	Burkholderia cenocepacia
asv_000232	3215; 1215; 2025	99.315	Mucilaginibacter rubeus	Mucilaginibacter rubeus	Mucilaginibacter rubeus
asv_000272	1112; 1175	99.315	Pantoea dispersa	Pantoea dispersa
asv_000279	3215; 2025; 1215	99.315	Mucilaginibacter rubeus	Mucilaginibacter rubeus	Mucilaginibacter rubeus
asv_000305	1215; 2025; 3215	99.315	Mucilaginibacter rubeus	Mucilaginibacter rubeus	Mucilaginibacter rubeus
asv_000324	3215; 1215; 2025	99.315	Mucilaginibacter rubeus	Mucilaginibacter rubeus	Mucilaginibacter rubeus
asv_000339	3215; 2025; 1215	99.315	Mucilaginibacter rubeus	Mucilaginibacter rubeus	Mucilaginibacter rubeus
asv_000348	1215; 2025; 3215	99.315	Mucilaginibacter rubeus	Mucilaginibacter rubeus	Mucilaginibacter rubeus
asv_000396	1087; 606	99.315	Mesorhizobium erdmanii strain NZP2014	Mesorhizobium erdmanii
asv_000409	3215; 1215; 2025	99.315	Mucilaginibacter rubeus	Mucilaginibacter rubeus	Mucilaginibacter rubeus
asv_000419	3215; 2025; 1215	99.315	Mucilaginibacter rubeus	Mucilaginibacter rubeus	Mucilaginibacter rubeus
asv_000459	2025; 1215; 3215	99.315	Mucilaginibacter rubeus	Mucilaginibacter rubeus	Mucilaginibacter rubeus
asv_000509	1175; 1112	99.315	Pantoea dispersa	Pantoea dispersa
asv_000522	1175; 1112	99.315	Pantoea dispersa	Pantoea dispersa
asv_000540	1112; 1175	99.315	Pantoea dispersa	Pantoea dispersa
asv_000709	1175; 1112	99.315	Pantoea dispersa	Pantoea dispersa
asv_000766	1175; 1112	99.315	Pantoea dispersa	Pantoea dispersa
asv_000775	1175; 1112	99.315	Pantoea dispersa	Pantoea dispersa
asv_000982	1175; 1112	99.315	Pantoea dispersa	Pantoea dispersa
asv_001123	1087; 606	99.315	Mesorhizobium erdmanii strain NZP2014	Mesorhizobium erdmanii
asv_001348	1087; 606	99.315	Mesorhizobium erdmanii strain NZP2014	Mesorhizobium erdmanii
asv_001529	707; 731; 730; 702; 726	99.315	Pseudomonas sp. Csya02	Pseudomonas sp. Csya02	Pseudomonas kribbensis	Pseudomonas koreensis	Pseudomonas kribbensis
asv_001546	606; 1087	99.315	Mesorhizobium erdmanii	Mesorhizobium erdmanii strain NZP2014
asv_001584	460; 3432; 478	99.315	Pseudomonas frederickbergensis	Pseudomonas brassicacearum	Pseudomonas frederickbergensis
asv_001619	606; 1087	99.315	Mesorhizobium erdmanii	Mesorhizobium erdmanii strain NZP2014
asv_001689	1087; 606	99.315	Mesorhizobium erdmanii strain NZP2014	Mesorhizobium erdmanii
asv_001805	460; 3432; 478	99.315	Pseudomonas frederickbergensis	Pseudomonas brassicacearum	Pseudomonas frederickbergensis
asv_001821	606; 1087	99.315	Mesorhizobium erdmanii	Mesorhizobium erdmanii strain NZP2014
asv_001888	2987	99.315	Chryseobacterium sp.
asv_001978	2056; 1903; 1610	99.315	Kosakonia cowanii	Atlantibacter hermannii	Kosakonia cowanii
asv_002108	707; 731; 730; 726; 702	99.315	Pseudomonas sp. Csya02	Pseudomonas sp. Csya02	Pseudomonas kribbensis	Pseudomonas kribbensis	Pseudomonas koreensis
asv_002149	478; 460; 3432	99.315	Pseudomonas frederickbergensis	Pseudomonas frederickbergensis	Pseudomonas brassicacearum
asv_002240	1175; 1112	99.315	Pantoea dispersa	Pantoea dispersa
asv_002244	1087; 606	99.315	Mesorhizobium erdmanii strain NZP2014	Mesorhizobium erdmanii
asv_002252	460; 3432; 478	99.315	Pseudomonas frederickbergensis	Pseudomonas brassicacearum	Pseudomonas frederickbergensis
asv_002270	725; 1550; 1611	99.315	Pseudomonas kilonensis	Pseudomonas fluorescens	Pseudomonas fluorescens
asv_002410	1611; 1550; 725	99.315	Pseudomonas fluorescens	Pseudomonas fluorescens	Pseudomonas kilonensis
asv_002472	702; 726; 730; 731; 707	99.315	Pseudomonas koreensis	Pseudomonas kribbensis	Pseudomonas kribbensis	Pseudomonas sp. Csya02	Pseudomonas sp. Csya02
asv_002495	707; 731; 730; 726; 702	99.315	Pseudomonas sp. Csya02	Pseudomonas sp. Csya02	Pseudomonas kribbensis	Pseudomonas kribbensis	Pseudomonas koreensis
asv_002580	460; 3432; 478	99.315	Pseudomonas frederickbergensis	Pseudomonas brassicacearum	Pseudomonas frederickbergensis
asv_002663	730; 726; 702; 707; 731	99.315	Pseudomonas kribbensis	Pseudomonas kribbensis	Pseudomonas koreensis	Pseudomonas sp. Csya02	Pseudomonas sp. Csya02
asv_002768	1474; 2074; 2083	99.315	Neorhizobium galegae	Agrobacterium larrymoorei	Neorhizobium huautlense
asv_002791	2987	99.315	Chryseobacterium sp.
asv_002807	478; 460; 3432	99.315	Pseudomonas frederickbergensis	Pseudomonas frederickbergensis	Pseudomonas brassicacearum
asv_002838	2987	99.315	Chryseobacterium sp.
asv_002849	1087; 606	99.315	Mesorhizobium erdmanii strain NZP2014	Mesorhizobium erdmanii
asv_003033	621; 708	99.315	Luteibacter anthropi	Luteibacter anthropi
asv_003175	2987	99.315	Chryseobacterium sp.
asv_003254	1903; 1610; 2056	99.315	Atlantibacter hermannii	Kosakonia cowanii	Kosakonia cowanii
asv_003367	2987	99.315	Chryseobacterium sp.
asv_003410	1087; 606	99.315	Mesorhizobium erdmanii strain NZP2014	Mesorhizobium erdmanii
asv_003503	707; 731; 730; 726; 702	99.315	Pseudomonas sp. Csya02	Pseudomonas sp. Csya02	Pseudomonas kribbensis	Pseudomonas kribbensis	Pseudomonas koreensis
asv_003561	478; 3432; 460	99.315	Pseudomonas frederickbergensis	Pseudomonas brassicacearum	Pseudomonas frederickbergensis
asv_003606	111; 3552	99.315	Arthrobacter sp.	Arthrobacter bambusae
asv_003647	3432; 460; 478	99.315	Pseudomonas brassicacearum	Pseudomonas frederickbergensis	Pseudomonas frederickbergensis
asv_003679	707; 731; 730; 702; 726	99.315	Pseudomonas sp. Csya02	Pseudomonas sp. Csya02	Pseudomonas kribbensis	Pseudomonas koreensis	Pseudomonas kribbensis
asv_003694	1903; 1610; 2056	99.315	Atlantibacter hermannii	Kosakonia cowanii	Kosakonia cowanii
asv_003697	725; 1550; 1611	99.315	Pseudomonas kilonensis	Pseudomonas fluorescens	Pseudomonas fluorescens
asv_003700	2056; 1903; 1610	99.315	Kosakonia cowanii	Atlantibacter hermannii	Kosakonia cowanii
asv_003724	3190	99.315	Luteibacter jiangsuensis
asv_003735	2987	99.315	Chryseobacterium sp.
asv_003743	730; 726; 702; 707; 731	99.315	Pseudomonas kribbensis	Pseudomonas kribbensis	Pseudomonas koreensis	Pseudomonas sp. Csya02	Pseudomonas sp. Csya02
asv_003758	1550; 1611; 725	99.315	Pseudomonas fluorescens	Pseudomonas fluorescens	Pseudomonas kilonensis
asv_003826	4479	99.315	Flavobacterium johnsoniae
asv_003876	2987	99.315	Chryseobacterium sp.
asv_003959	2987	99.315	Chryseobacterium sp.
asv_003969	478; 3432; 460	99.315	Pseudomonas frederickbergensis	Pseudomonas brassicacearum	Pseudomonas frederickbergensis
asv_004360	730; 702; 726; 707; 731	99.315	Pseudomonas kribbensis	Pseudomonas koreensis	Pseudomonas kribbensis	Pseudomonas sp. Csya02	Pseudomonas sp. Csya02
asv_004460	707; 731; 730; 702; 726	99.315	Pseudomonas sp. Csya02	Pseudomonas sp. Csya02	Pseudomonas kribbensis	Pseudomonas koreensis	Pseudomonas kribbensis
asv_004604	2987	99.315	Chryseobacterium sp.
asv_004686	1903; 1610; 2056	99.315	Atlantibacter hermannii	Kosakonia cowanii	Kosakonia cowanii
asv_004708	478; 3432; 460	99.315	Pseudomonas frederickbergensis	Pseudomonas brassicacearum	Pseudomonas frederickbergensis
asv_004719	2987	99.315	Chryseobacterium sp.
asv_004794	1903; 1610; 2056	99.315	Atlantibacter hermannii	Kosakonia cowanii	Kosakonia cowanii
asv_005116	1610; 1903; 2056	99.315	Kosakonia cowanii	Atlantibacter hermannii	Kosakonia cowanii
asv_005487	1474; 2083; 2074	99.315	Neorhizobium galegae	Neorhizobium huautlense	Agrobacterium larrymoorei
asv_006231	111; 3552	99.315	Arthrobacter sp.	Arthrobacter bambusae
asv_006523	707; 731; 730; 726; 702	99.315	Pseudomonas sp. Csya02	Pseudomonas sp. Csya02	Pseudomonas kribbensis	Pseudomonas kribbensis	Pseudomonas koreensis
asv_006832	1087; 606	99.315	Mesorhizobium erdmanii strain NZP2014	Mesorhizobium erdmanii
asv_007398	3552; 111	99.315	Arthrobacter bambusae	Arthrobacter sp.
asv_008031	2083; 2074; 1474	99.315	Neorhizobium huautlense	Agrobacterium larrymoorei	Neorhizobium galegae
asv_008501	3552; 111	99.315	Arthrobacter bambusae	Arthrobacter sp.
asv_008514	2987	99.315	Chryseobacterium sp.
asv_015036	700; 620; 739; 701; 709	99.315	Burkholderia ambifaria	Burkholderia ambifaria	Burkholderia ambifaria	Burkholderia ambifaria	Burkholderia ambifaria
asv_015437	701; 709; 700; 620; 739	99.315	Burkholderia ambifaria	Burkholderia ambifaria	Burkholderia ambifaria	Burkholderia ambifaria	Burkholderia ambifaria
asv_015623	620; 739; 700; 701; 709	99.315	Burkholderia ambifaria	Burkholderia ambifaria	Burkholderia ambifaria	Burkholderia ambifaria	Burkholderia ambifaria
asv_000003	1138	98.973	Ralstonia pickettii
asv_000006	1138	98.973	Ralstonia pickettii
asv_000012	1138	98.973	Ralstonia pickettii
asv_000023	1138	98.973	Ralstonia pickettii
asv_000053	1138	98.973	Ralstonia pickettii
asv_000055	1138	98.973	Ralstonia pickettii
asv_000058	1138	98.973	Ralstonia pickettii
asv_000061	1138	98.973	Ralstonia pickettii
asv_000068	1138	98.973	Ralstonia pickettii
asv_000074	1138	98.973	Ralstonia pickettii
asv_000091	1138	98.973	Ralstonia pickettii
asv_000112	700; 620; 739; 709; 701	98.973	Burkholderia ambifaria	Burkholderia ambifaria	Burkholderia ambifaria	Burkholderia ambifaria	Burkholderia ambifaria
asv_000171	701; 709; 700; 739; 620	98.973	Burkholderia ambifaria	Burkholderia ambifaria	Burkholderia ambifaria	Burkholderia ambifaria	Burkholderia ambifaria
asv_000176	700; 739; 620; 709; 701	98.973	Burkholderia ambifaria	Burkholderia ambifaria	Burkholderia ambifaria	Burkholderia ambifaria	Burkholderia ambifaria
asv_000187	709; 701; 620; 739; 700	98.973	Burkholderia ambifaria	Burkholderia ambifaria	Burkholderia ambifaria	Burkholderia ambifaria	Burkholderia ambifaria
asv_000192	2025; 1215; 3215	98.973	Mucilaginibacter rubeus	Mucilaginibacter rubeus	Mucilaginibacter rubeus
asv_000236	1215; 2025; 3215	98.973	Mucilaginibacter rubeus	Mucilaginibacter rubeus	Mucilaginibacter rubeus
asv_000242	572; 727; 616; 571; 574	98.973	Burkholderia territorii	Burkholderia seminalis	Burkholderia cepacia	Burkholderia cenocepacia	Burkholderia cenocepacia
asv_000249	574; 616; 571; 727; 572	98.973	Burkholderia cenocepacia	Burkholderia cepacia	Burkholderia cenocepacia	Burkholderia seminalis	Burkholderia territorii
asv_000288	3215; 2025; 1215	98.973	Mucilaginibacter rubeus	Mucilaginibacter rubeus	Mucilaginibacter rubeus
asv_000310	1215; 2025; 3215	98.973	Mucilaginibacter rubeus	Mucilaginibacter rubeus	Mucilaginibacter rubeus
asv_000469	3215; 2025; 1215	98.973	Mucilaginibacter rubeus	Mucilaginibacter rubeus	Mucilaginibacter rubeus
asv_000608	2025; 1215; 3215	98.973	Mucilaginibacter rubeus	Mucilaginibacter rubeus	Mucilaginibacter rubeus
asv_000626	1175; 1112	98.973	Pantoea dispersa	Pantoea dispersa
asv_000666	3215; 1215; 2025	98.973	Mucilaginibacter rubeus	Mucilaginibacter rubeus	Mucilaginibacter rubeus
asv_000668	1175; 1112	98.973	Pantoea dispersa	Pantoea dispersa
asv_000725	606; 1087	98.973	Mesorhizobium erdmanii	Mesorhizobium erdmanii strain NZP2014
asv_000740	1215; 2025; 3215	98.973	Mucilaginibacter rubeus	Mucilaginibacter rubeus	Mucilaginibacter rubeus
asv_000922	1087; 606	98.973	Mesorhizobium erdmanii strain NZP2014	Mesorhizobium erdmanii
asv_001249	606; 1087	98.973	Mesorhizobium erdmanii	Mesorhizobium erdmanii strain NZP2014
asv_001324	1112; 1175	98.973	Pantoea dispersa	Pantoea dispersa
asv_001416	478; 460; 3432	98.973	Pseudomonas frederickbergensis	Pseudomonas frederickbergensis	Pseudomonas brassicacearum
asv_001628	1175; 1112	98.973	Pantoea dispersa	Pantoea dispersa
asv_001629	478; 460; 3432	98.973	Pseudomonas frederickbergensis	Pseudomonas frederickbergensis	Pseudomonas brassicacearum
asv_001719	1175; 1112	98.973	Pantoea dispersa	Pantoea dispersa
asv_001780	702; 726; 730; 731; 707	98.973	Pseudomonas koreensis	Pseudomonas kribbensis	Pseudomonas kribbensis	Pseudomonas sp. Csya02	Pseudomonas sp. Csya02
asv_001894	707; 731; 730; 702; 726	98.973	Pseudomonas sp. Csya02	Pseudomonas sp. Csya02	Pseudomonas kribbensis	Pseudomonas koreensis	Pseudomonas kribbensis
asv_002359	2987	98.973	Chryseobacterium sp.
asv_002634	2987	98.973	Chryseobacterium sp.
asv_002701	1903; 1610; 2056	98.973	Atlantibacter hermannii	Kosakonia cowanii	Kosakonia cowanii
asv_002711	606; 1087	98.973	Mesorhizobium erdmanii	Mesorhizobium erdmanii strain NZP2014
asv_002746	478; 3432; 460	98.973	Pseudomonas frederickbergensis	Pseudomonas brassicacearum	Pseudomonas frederickbergensis
asv_002919	726; 702; 730; 731; 707	98.973	Pseudomonas kribbensis	Pseudomonas koreensis	Pseudomonas kribbensis	Pseudomonas sp. Csya02	Pseudomonas sp. Csya02
asv_003008	1087; 606	98.973	Mesorhizobium erdmanii strain NZP2014	Mesorhizobium erdmanii
asv_003035	1087; 606	98.973	Mesorhizobium erdmanii strain NZP2014	Mesorhizobium erdmanii
asv_003043	731; 707; 702; 726; 730	98.973	Pseudomonas sp. Csya02	Pseudomonas sp. Csya02	Pseudomonas koreensis	Pseudomonas kribbensis	Pseudomonas kribbensis
asv_003147	3432; 460; 478	98.973	Pseudomonas brassicacearum	Pseudomonas frederickbergensis	Pseudomonas frederickbergensis
asv_003185	2987	98.973	Chryseobacterium sp.
asv_003246	1610; 1903; 2056	98.973	Kosakonia cowanii	Atlantibacter hermannii	Kosakonia cowanii
asv_003394	1474; 2083; 2074	98.973	Neorhizobium galegae	Neorhizobium huautlense	Agrobacterium larrymoorei
asv_003436	731; 707; 702; 726; 730	98.973	Pseudomonas sp. Csya02	Pseudomonas sp. Csya02	Pseudomonas koreensis	Pseudomonas kribbensis	Pseudomonas kribbensis
asv_003519	2987	98.973	Chryseobacterium sp.
asv_003628	606; 1087	98.973	Mesorhizobium erdmanii	Mesorhizobium erdmanii strain NZP2014
asv_003642	726; 702; 730; 731; 707	98.973	Pseudomonas kribbensis	Pseudomonas koreensis	Pseudomonas kribbensis	Pseudomonas sp. Csya02	Pseudomonas sp. Csya02
asv_003703	2056; 1903; 1610	98.973	Kosakonia cowanii	Atlantibacter hermannii	Kosakonia cowanii
asv_003722	2987	98.973	Chryseobacterium sp.
asv_003762	606; 1087	98.973	Mesorhizobium erdmanii	Mesorhizobium erdmanii strain NZP2014
asv_003765	3552; 111	98.973	Arthrobacter bambusae	Arthrobacter sp.
asv_003896	3432; 460; 478	98.973	Pseudomonas brassicacearum	Pseudomonas frederickbergensis	Pseudomonas frederickbergensis
asv_004021	708; 621	98.973	Luteibacter anthropi	Luteibacter anthropi
asv_004056	1903; 1610; 2056	98.973	Atlantibacter hermannii	Kosakonia cowanii	Kosakonia cowanii
asv_004412	707; 731; 730; 702; 726	98.973	Pseudomonas sp. Csya02	Pseudomonas sp. Csya02	Pseudomonas kribbensis	Pseudomonas koreensis	Pseudomonas kribbensis
asv_004474	726; 702; 730; 731; 707	98.973	Pseudomonas kribbensis	Pseudomonas koreensis	Pseudomonas kribbensis	Pseudomonas sp. Csya02	Pseudomonas sp. Csya02
asv_004622	4479	98.973	Flavobacterium johnsoniae
asv_004680	707; 731; 730; 702; 726	98.973	Pseudomonas sp. Csya02	Pseudomonas sp. Csya02	Pseudomonas kribbensis	Pseudomonas koreensis	Pseudomonas kribbensis
asv_004750	478; 3432; 460	98.973	Pseudomonas frederickbergensis	Pseudomonas brassicacearum	Pseudomonas frederickbergensis
asv_005233	2987	98.973	Chryseobacterium sp.
asv_005372	2987	98.973	Chryseobacterium sp.
asv_005694	2987	98.973	Chryseobacterium sp.
asv_005696	1903; 1610; 2056	98.973	Atlantibacter hermannii	Kosakonia cowanii	Kosakonia cowanii
asv_005710	2074; 2083; 1474	98.973	Agrobacterium larrymoorei	Neorhizobium huautlense	Neorhizobium galegae
asv_005749	2987	98.973	Chryseobacterium sp.
asv_005811	1087; 606	98.973	Mesorhizobium erdmanii strain NZP2014	Mesorhizobium erdmanii
asv_005902	2987	98.973	Chryseobacterium sp.
asv_006116	708; 621	98.973	Luteibacter anthropi	Luteibacter anthropi
asv_006405	731; 707; 702; 726; 730	98.973	Pseudomonas sp. Csya02	Pseudomonas sp. Csya02	Pseudomonas koreensis	Pseudomonas kribbensis	Pseudomonas kribbensis
asv_006473	1903; 1610; 2056	98.973	Atlantibacter hermannii	Kosakonia cowanii	Kosakonia cowanii
asv_006643	2987	98.973	Chryseobacterium sp.
asv_006702	2987	98.973	Chryseobacterium sp.
asv_006893	3190	98.973	Luteibacter jiangsuensis
asv_006946	111; 3552	98.973	Arthrobacter sp.	Arthrobacter bambusae
asv_007017	606; 1087	98.973	Mesorhizobium erdmanii	Mesorhizobium erdmanii strain NZP2014
asv_014370	709; 701; 739; 620; 700	98.973	Burkholderia ambifaria	Burkholderia ambifaria	Burkholderia ambifaria	Burkholderia ambifaria	Burkholderia ambifaria
asv_000033	1138	98.63	Ralstonia pickettii
asv_000044	1138	98.63	Ralstonia pickettii
asv_000060	1138	98.63	Ralstonia pickettii
asv_000134	709; 701; 739; 620; 700	98.63	Burkholderia ambifaria	Burkholderia ambifaria	Burkholderia ambifaria	Burkholderia ambifaria	Burkholderia ambifaria
asv_000159	701; 709; 739; 620; 700	98.63	Burkholderia ambifaria	Burkholderia ambifaria	Burkholderia ambifaria	Burkholderia ambifaria	Burkholderia ambifaria
asv_000186	700; 620; 739; 709; 701	98.63	Burkholderia ambifaria	Burkholderia ambifaria	Burkholderia ambifaria	Burkholderia ambifaria	Burkholderia ambifaria
asv_000399	1215; 2025; 3215	98.63	Mucilaginibacter rubeus	Mucilaginibacter rubeus	Mucilaginibacter rubeus
asv_000482	2025; 1215; 3215	98.63	Mucilaginibacter rubeus	Mucilaginibacter rubeus	Mucilaginibacter rubeus
asv_000593	1215; 2025; 3215	98.63	Mucilaginibacter rubeus	Mucilaginibacter rubeus	Mucilaginibacter rubeus
asv_000889	1112; 1175	98.63	Pantoea dispersa	Pantoea dispersa
asv_001049	1175; 1112	98.63	Pantoea dispersa	Pantoea dispersa
asv_001367	1175; 1112	98.63	Pantoea dispersa	Pantoea dispersa
asv_001493	606; 1087	98.63	Mesorhizobium erdmanii	Mesorhizobium erdmanii strain NZP2014
asv_001856	2987	98.63	Chryseobacterium sp.
asv_002043	2987	98.63	Chryseobacterium sp.
asv_002325	2987	98.63	Chryseobacterium sp.
asv_002603	606; 1087	98.63	Mesorhizobium erdmanii	Mesorhizobium erdmanii strain NZP2014
asv_002653	2987	98.63	Chryseobacterium sp.
asv_002657	478; 3432; 460	98.63	Pseudomonas frederickbergensis	Pseudomonas brassicacearum	Pseudomonas frederickbergensis
asv_003177	460; 3432; 478	98.63	Pseudomonas frederickbergensis	Pseudomonas brassicacearum	Pseudomonas frederickbergensis
asv_003231	731; 707; 726; 702; 730	98.63	Pseudomonas sp. Csya02	Pseudomonas sp. Csya02	Pseudomonas kribbensis	Pseudomonas koreensis	Pseudomonas kribbensis
asv_003421	4606	98.63	Acidovorax delafieldii
asv_003477	730; 726; 702; 707; 731	98.63	Pseudomonas kribbensis	Pseudomonas kribbensis	Pseudomonas koreensis	Pseudomonas sp. Csya02	Pseudomonas sp. Csya02
asv_004249	4606	98.63	Acidovorax delafieldii
asv_004420	2987	98.63	Chryseobacterium sp.
asv_004462	2987	98.63	Chryseobacterium sp.
asv_004540	1087; 606	98.63	Mesorhizobium erdmanii strain NZP2014	Mesorhizobium erdmanii
asv_004901	4606	98.63	Acidovorax delafieldii
asv_004977	478; 3432; 460	98.63	Pseudomonas frederickbergensis	Pseudomonas brassicacearum	Pseudomonas frederickbergensis
asv_004983	2987	98.63	Chryseobacterium sp.
asv_005098	2056; 1610; 1903	98.63	Kosakonia cowanii	Kosakonia cowanii	Atlantibacter hermannii
asv_005350	707; 731; 730; 726; 702	98.63	Pseudomonas sp. Csya02	Pseudomonas sp. Csya02	Pseudomonas kribbensis	Pseudomonas kribbensis	Pseudomonas koreensis
asv_005608	726; 702; 730; 731; 707	98.63	Pseudomonas kribbensis	Pseudomonas koreensis	Pseudomonas kribbensis	Pseudomonas sp. Csya02	Pseudomonas sp. Csya02
asv_005767	1903; 1610; 2056	98.63	Atlantibacter hermannii	Kosakonia cowanii	Kosakonia cowanii
asv_005883	2987	98.63	Chryseobacterium sp.
asv_006232	2987	98.63	Chryseobacterium sp.
asv_006604	2083; 2074; 1474	98.63	Neorhizobium huautlense	Agrobacterium larrymoorei	Neorhizobium galegae
asv_006662	2056; 1903; 1610	98.63	Kosakonia cowanii	Atlantibacter hermannii	Kosakonia cowanii
asv_007476	3552; 111	98.63	Arthrobacter bambusae	Arthrobacter sp.
asv_007721	621; 708	98.63	Luteibacter anthropi	Luteibacter anthropi
asv_015707	701; 709; 739; 620; 700	98.63	Burkholderia ambifaria	Burkholderia ambifaria	Burkholderia ambifaria	Burkholderia ambifaria	Burkholderia ambifaria
asv_000971	94	98.288	Mucilaginibacter sp.
asv_001231	2987	98.288	Chryseobacterium sp.
asv_001436	2987	98.288	Chryseobacterium sp.
asv_001515	2987	98.288	Chryseobacterium sp.
asv_001649	2987	98.288	Chryseobacterium sp.
asv_002535	2987	98.288	Chryseobacterium sp.
asv_002611	2987	98.288	Chryseobacterium sp.
asv_002640	2987	98.288	Chryseobacterium sp.
asv_002678	4494; 4567; 4579; 4509; 4493	98.288	Dyadobacter fermentans	Dyadobacter fermentans	Dyadobacter fermentans	Dyadobacter fermentans	Dyadobacter fermentans
asv_002793	2987	98.288	Chryseobacterium sp.
asv_002841	4606	98.288	Acidovorax delafieldii
asv_002877	4567; 4494; 4509; 4493; 4579	98.288	Dyadobacter fermentans	Dyadobacter fermentans	Dyadobacter fermentans	Dyadobacter fermentans	Dyadobacter fermentans
asv_003165	4606	98.288	Acidovorax delafieldii
asv_003256	2987	98.288	Chryseobacterium sp.
asv_003442	2987	98.288	Chryseobacterium sp.
asv_003540	2987	98.288	Chryseobacterium sp.
asv_003723	94	98.288	Mucilaginibacter sp.
asv_003749	2987	98.288	Chryseobacterium sp.
asv_003807	2987	98.288	Chryseobacterium sp.
asv_004053	2987	98.288	Chryseobacterium sp.
asv_006212	3330	98.288	Streptomyces rishiriensis
asv_006327	4606	98.288	Acidovorax delafieldii
asv_000301	94	97.945	Mucilaginibacter sp.
asv_000381	94	97.945	Mucilaginibacter sp.
asv_000400	94	97.945	Mucilaginibacter sp.
asv_001021	3330	97.945	Streptomyces rishiriensis
asv_001141	2987	97.945	Chryseobacterium sp.
asv_001388	3330	97.945	Streptomyces rishiriensis
asv_001575	94	97.945	Mucilaginibacter sp.
asv_001664	94	97.945	Mucilaginibacter sp.
asv_001716	3330	97.945	Streptomyces rishiriensis
asv_001798	94	97.945	Mucilaginibacter sp.
asv_001809	2987	97.945	Chryseobacterium sp.
asv_002002	2987	97.945	Chryseobacterium sp.
asv_002014	2987	97.945	Chryseobacterium sp.
asv_002045	2987	97.945	Chryseobacterium sp.
asv_002280	2987	97.945	Chryseobacterium sp.
asv_002309	4567; 4494; 4509; 4493; 4579	97.945	Dyadobacter fermentans	Dyadobacter fermentans	Dyadobacter fermentans	Dyadobacter fermentans	Dyadobacter fermentans
asv_002428	2987	97.945	Chryseobacterium sp.
asv_002464	2987	97.945	Chryseobacterium sp.
asv_002674	2987	97.945	Chryseobacterium sp.
asv_002810	2987	97.945	Chryseobacterium sp.
asv_002874	2987	97.945	Chryseobacterium sp.
asv_002899	2987	97.945	Chryseobacterium sp.
asv_002984	2987	97.945	Chryseobacterium sp.
asv_003004	2987	97.945	Chryseobacterium sp.
asv_003603	4567; 4494; 4509; 4493; 4579	97.945	Dyadobacter fermentans	Dyadobacter fermentans	Dyadobacter fermentans	Dyadobacter fermentans	Dyadobacter fermentans
asv_003863	4509; 4493; 4579; 4567; 4494	97.945	Dyadobacter fermentans	Dyadobacter fermentans	Dyadobacter fermentans	Dyadobacter fermentans	Dyadobacter fermentans
asv_004187	4606	97.945	Acidovorax delafieldii
asv_004210	4606	97.945	Acidovorax delafieldii
asv_004241	4494; 4567; 4579; 4509; 4493	97.945	Dyadobacter fermentans	Dyadobacter fermentans	Dyadobacter fermentans	Dyadobacter fermentans	Dyadobacter fermentans
asv_004251	2987	97.945	Chryseobacterium sp.
asv_004291	3330	97.945	Streptomyces rishiriensis
asv_004344	4567; 4494; 4493; 4509; 4579	97.945	Dyadobacter fermentans	Dyadobacter fermentans	Dyadobacter fermentans	Dyadobacter fermentans	Dyadobacter fermentans
asv_004477	2987	97.945	Chryseobacterium sp.
asv_004478	2987	97.945	Chryseobacterium sp.
asv_004507	4606	97.945	Acidovorax delafieldii
asv_004572	2987	97.945	Chryseobacterium sp.
asv_004964	2987	97.945	Chryseobacterium sp.
asv_005433	4509; 4493; 4579; 4567; 4494	97.945	Dyadobacter fermentans	Dyadobacter fermentans	Dyadobacter fermentans	Dyadobacter fermentans	Dyadobacter fermentans
asv_005932	2987	97.945	Chryseobacterium sp.
asv_006126	4606	97.945	Acidovorax delafieldii
asv_012433	3330	97.945	Streptomyces rishiriensis
asv_000284	94	97.603	Mucilaginibacter sp.
asv_000461	94	97.603	Mucilaginibacter sp.
asv_000594	94	97.603	Mucilaginibacter sp.
asv_000597	94	97.603	Mucilaginibacter sp.
asv_000634	94	97.603	Mucilaginibacter sp.
asv_000676	94	97.603	Mucilaginibacter sp.
asv_000691	3330	97.603	Streptomyces rishiriensis
asv_000700	94	97.603	Mucilaginibacter sp.
asv_000717	94	97.603	Mucilaginibacter sp.
asv_000797	94	97.603	Mucilaginibacter sp.
asv_000811	94	97.603	Mucilaginibacter sp.
asv_000832	94	97.603	Mucilaginibacter sp.
asv_000842	94	97.603	Mucilaginibacter sp.
asv_001042	94	97.603	Mucilaginibacter sp.
asv_001060	4487	97.603	Comamonas sediminis
asv_001465	2987	97.603	Chryseobacterium sp.
asv_001839	2987	97.603	Chryseobacterium sp.
asv_001988	3330	97.603	Streptomyces rishiriensis
asv_002153	3330	97.603	Streptomyces rishiriensis
asv_002256	2987	97.603	Chryseobacterium sp.
asv_002294	3330	97.603	Streptomyces rishiriensis
asv_002326	2987	97.603	Chryseobacterium sp.
asv_002452	3330	97.603	Streptomyces rishiriensis
asv_002606	94	97.603	Mucilaginibacter sp.
asv_002775	94	97.603	Mucilaginibacter sp.
asv_002863	3330	97.603	Streptomyces rishiriensis
asv_002948	3330	97.603	Streptomyces rishiriensis
asv_003072	4493; 4509; 4579; 4567; 4494	97.603	Dyadobacter fermentans	Dyadobacter fermentans	Dyadobacter fermentans	Dyadobacter fermentans	Dyadobacter fermentans
asv_003213	3330	97.603	Streptomyces rishiriensis
asv_003297	2987	97.603	Chryseobacterium sp.
asv_003386	4579; 4493; 4509; 4494; 4567	97.603	Dyadobacter fermentans	Dyadobacter fermentans	Dyadobacter fermentans	Dyadobacter fermentans	Dyadobacter fermentans
asv_003516	2987	97.603	Chryseobacterium sp.
asv_003623	2987	97.603	Chryseobacterium sp.
asv_003657	3330	97.603	Streptomyces rishiriensis
asv_003688	2987	97.603	Chryseobacterium sp.
asv_003692	94	97.603	Mucilaginibacter sp.
asv_003727	3330	97.603	Streptomyces rishiriensis
asv_003872	3330	97.603	Streptomyces rishiriensis
asv_003988	3330	97.603	Streptomyces rishiriensis
asv_004015	2987	97.603	Chryseobacterium sp.
asv_004142	4579; 4493; 4509; 4494; 4567	97.603	Dyadobacter fermentans	Dyadobacter fermentans	Dyadobacter fermentans	Dyadobacter fermentans	Dyadobacter fermentans
asv_004378	2987	97.603	Chryseobacterium sp.
asv_004544	4494; 4567; 4579; 4509; 4493	97.603	Dyadobacter fermentans	Dyadobacter fermentans	Dyadobacter fermentans	Dyadobacter fermentans	Dyadobacter fermentans
asv_005100	3330	97.603	Streptomyces rishiriensis
asv_005123	2987	97.603	Chryseobacterium sp.
asv_005146	2987	97.603	Chryseobacterium sp.
asv_006492	4567; 4494; 4493; 4509; 4579	97.603	Dyadobacter fermentans	Dyadobacter fermentans	Dyadobacter fermentans	Dyadobacter fermentans	Dyadobacter fermentans
asv_007161	4579; 4509; 4493; 4494; 4567	97.603	Dyadobacter fermentans	Dyadobacter fermentans	Dyadobacter fermentans	Dyadobacter fermentans	Dyadobacter fermentans
asv_007196	4606	97.603	Acidovorax delafieldii
asv_007224	4567; 4494; 4509; 4493; 4579	97.603	Dyadobacter fermentans	Dyadobacter fermentans	Dyadobacter fermentans	Dyadobacter fermentans	Dyadobacter fermentans
asv_007312	4606	97.603	Acidovorax delafieldii
asv_007589	4606	97.603	Acidovorax delafieldii
asv_010213	3330	97.603	Streptomyces rishiriensis
asv_000300	4487	97.26	Comamonas sediminis
asv_000388	94	97.26	Mucilaginibacter sp.
asv_000389	4487	97.26	Comamonas sediminis
asv_000433	4487	97.26	Comamonas sediminis
asv_000444	94	97.26	Mucilaginibacter sp.
asv_000520	94	97.26	Mucilaginibacter sp.
asv_000543	3330	97.26	Streptomyces rishiriensis
asv_000582	94	97.26	Mucilaginibacter sp.
asv_000646	94	97.26	Mucilaginibacter sp.
asv_000895	94	97.26	Mucilaginibacter sp.
asv_000908	3330	97.26	Streptomyces rishiriensis
asv_000957	94	97.26	Mucilaginibacter sp.
asv_001035	3330	97.26	Streptomyces rishiriensis
asv_001074	94	97.26	Mucilaginibacter sp.
asv_001129	94	97.26	Mucilaginibacter sp.
asv_001164	94	97.26	Mucilaginibacter sp.
asv_001185	94	97.26	Mucilaginibacter sp.
asv_001269	94	97.26	Mucilaginibacter sp.
asv_001308	94	97.26	Mucilaginibacter sp.
asv_001315	3330	97.26	Streptomyces rishiriensis
asv_001361	94	97.26	Mucilaginibacter sp.
asv_001380	94	97.26	Mucilaginibacter sp.
asv_001381	94	97.26	Mucilaginibacter sp.
asv_001440	94	97.26	Mucilaginibacter sp.
asv_001526	704	97.26	Sphingomonas kyeoggiensis
asv_001540	4487	97.26	Comamonas sediminis
asv_001556	94	97.26	Mucilaginibacter sp.
asv_001681	3330	97.26	Streptomyces rishiriensis
asv_001693	2830; 2829	97.26	Janthinobacterium lividium	Janthinobacterium lividium
asv_001810	94	97.26	Mucilaginibacter sp.
asv_001848	94	97.26	Mucilaginibacter sp.
asv_001927	3330	97.26	Streptomyces rishiriensis
asv_002119	4487	97.26	Comamonas sediminis
asv_002765	2987	97.26	Chryseobacterium sp.
asv_002930	3330	97.26	Streptomyces rishiriensis
asv_003571	94	97.26	Mucilaginibacter sp.
asv_003587	2987	97.26	Chryseobacterium sp.
asv_003942	3330	97.26	Streptomyces rishiriensis
asv_004132	2987	97.26	Chryseobacterium sp.
asv_004406	3330	97.26	Streptomyces rishiriensis
asv_004886	94	97.26	Mucilaginibacter sp.
asv_005254	3330	97.26	Streptomyces rishiriensis
asv_005563	4493; 4509; 4579; 4567; 4494	97.26	Dyadobacter fermentans	Dyadobacter fermentans	Dyadobacter fermentans	Dyadobacter fermentans	Dyadobacter fermentans
asv_005602	3330	97.26	Streptomyces rishiriensis
asv_005737	3330	97.26	Streptomyces rishiriensis
asv_006190	4494; 4567; 4579; 4493; 4509	97.26	Dyadobacter fermentans	Dyadobacter fermentans	Dyadobacter fermentans	Dyadobacter fermentans	Dyadobacter fermentans
asv_006750	3330	97.26	Streptomyces rishiriensis
asv_007305	94	97.26	Mucilaginibacter sp.
asv_007463	3330	97.26	Streptomyces rishiriensis
asv_008955	3330	97.26	Streptomyces rishiriensis
asv_000260	4487	96.918	Comamonas sediminis
asv_000323	704	96.918	Sphingomonas kyeoggiensis
asv_000462	704	96.918	Sphingomonas kyeoggiensis
asv_000473	3330	96.918	Streptomyces rishiriensis
asv_000493	704	96.918	Sphingomonas kyeoggiensis
asv_000500	4487	96.918	Comamonas sediminis
asv_000508	2829; 2830	96.918	Janthinobacterium lividium	Janthinobacterium lividium
asv_000664	2830; 2829	96.918	Janthinobacterium lividium	Janthinobacterium lividium
asv_000671	4487	96.918	Comamonas sediminis
asv_000737	94	96.918	Mucilaginibacter sp.
asv_000782	2830; 2829	96.918	Janthinobacterium lividium	Janthinobacterium lividium
asv_000824	4487	96.918	Comamonas sediminis
asv_000825	94	96.918	Mucilaginibacter sp.
asv_000844	4487	96.918	Comamonas sediminis
asv_000848	4487	96.918	Comamonas sediminis
asv_000900	94	96.918	Mucilaginibacter sp.
asv_000917	4487	96.918	Comamonas sediminis
asv_000939	94	96.918	Mucilaginibacter sp.
asv_000980	4487	96.918	Comamonas sediminis
asv_001072	94	96.918	Mucilaginibacter sp.
asv_001092	94	96.918	Mucilaginibacter sp.
asv_001110	4487	96.918	Comamonas sediminis
asv_001137	3330	96.918	Streptomyces rishiriensis
asv_001215	94	96.918	Mucilaginibacter sp.
asv_001523	3330	96.918	Streptomyces rishiriensis
asv_001632	2830; 2829	96.918	Janthinobacterium lividium	Janthinobacterium lividium
asv_001641	94	96.918	Mucilaginibacter sp.
asv_001774	3330	96.918	Streptomyces rishiriensis
asv_001782	3330	96.918	Streptomyces rishiriensis
asv_001937	704	96.918	Sphingomonas kyeoggiensis
asv_001966	3330	96.918	Streptomyces rishiriensis
asv_002000	94	96.918	Mucilaginibacter sp.
asv_002013	3330	96.918	Streptomyces rishiriensis
asv_002210	94	96.918	Mucilaginibacter sp.
asv_002296	3330	96.918	Streptomyces rishiriensis
asv_002386	94	96.918	Mucilaginibacter sp.
asv_002820	94	96.918	Mucilaginibacter sp.
asv_002839	3330	96.918	Streptomyces rishiriensis
asv_002936	3330	96.918	Streptomyces rishiriensis
asv_003204	3939; 4068; 3977	96.918	Streptomyces lincolnensis	Streptomcyes anulatus	Streptomyces araujoniae
asv_003304	2830; 2829	96.918	Janthinobacterium lividium	Janthinobacterium lividium
asv_003391	3330	96.918	Streptomyces rishiriensis
asv_003591	3330	96.918	Streptomyces rishiriensis
asv_004395	3330	96.918	Streptomyces rishiriensis
asv_006842	3939; 4068; 3977	96.918	Streptomyces lincolnensis	Streptomcyes anulatus	Streptomyces araujoniae
asv_007053	3330	96.918	Streptomyces rishiriensis
asv_007097	3330	96.918	Streptomyces rishiriensis
asv_008398	3330	96.918	Streptomyces rishiriensis
asv_000281	704	96.575	Sphingomonas kyeoggiensis
asv_000373	4487	96.575	Comamonas sediminis
asv_000406	2829; 2830	96.575	Janthinobacterium lividium	Janthinobacterium lividium
asv_000583	4487	96.575	Comamonas sediminis
asv_000613	704	96.575	Sphingomonas kyeoggiensis
asv_000727	704	96.575	Sphingomonas kyeoggiensis
asv_000806	4487	96.575	Comamonas sediminis
asv_000813	3330	96.575	Streptomyces rishiriensis
asv_000840	704	96.575	Sphingomonas kyeoggiensis
asv_000965	704	96.575	Sphingomonas kyeoggiensis
asv_000973	2830; 2829	96.575	Janthinobacterium lividium	Janthinobacterium lividium
asv_000991	2829; 2830	96.575	Janthinobacterium lividium	Janthinobacterium lividium
asv_000998	704	96.575	Sphingomonas kyeoggiensis
asv_001029	704	96.575	Sphingomonas kyeoggiensis
asv_001036	3330	96.575	Streptomyces rishiriensis
asv_001037	4487	96.575	Comamonas sediminis
asv_001059	704	96.575	Sphingomonas kyeoggiensis
asv_001089	2829; 2830	96.575	Janthinobacterium lividium	Janthinobacterium lividium
asv_001093	2830; 2829	96.575	Janthinobacterium lividium	Janthinobacterium lividium
asv_001160	2829; 2830	96.575	Janthinobacterium lividium	Janthinobacterium lividium
asv_001340	3330	96.575	Streptomyces rishiriensis
asv_001373	94	96.575	Mucilaginibacter sp.
asv_001375	4487	96.575	Comamonas sediminis
asv_001391	2829; 2830	96.575	Janthinobacterium lividium	Janthinobacterium lividium
asv_001492	704	96.575	Sphingomonas kyeoggiensis
asv_001563	2829; 2830	96.575	Janthinobacterium lividium	Janthinobacterium lividium
asv_001583	2829; 2830	96.575	Janthinobacterium lividium	Janthinobacterium lividium
asv_001600	4487	96.575	Comamonas sediminis
asv_001614	2830; 2829	96.575	Janthinobacterium lividium	Janthinobacterium lividium
asv_001708	94	96.575	Mucilaginibacter sp.
asv_001832	4487	96.575	Comamonas sediminis
asv_002012	94	96.575	Mucilaginibacter sp.
asv_002470	3330	96.575	Streptomyces rishiriensis
asv_002643	4487	96.575	Comamonas sediminis
asv_002826	3330	96.575	Streptomyces rishiriensis
asv_002879	3198; 1204	96.575	Chitinophaga sancti	Chitinophaga pinensis
asv_003778	3330	96.575	Streptomyces rishiriensis
asv_003795	2829; 2830	96.575	Janthinobacterium lividium	Janthinobacterium lividium
asv_004017	3330	96.575	Streptomyces rishiriensis
asv_004156	3330	96.575	Streptomyces rishiriensis
asv_004629	704	96.575	Sphingomonas kyeoggiensis
asv_005103	3330	96.575	Streptomyces rishiriensis
asv_006495	3330	96.575	Streptomyces rishiriensis
asv_006868	3330	96.575	Streptomyces rishiriensis
asv_000449	704	96.233	Sphingomonas kyeoggiensis
asv_000595	2830; 2829	96.233	Janthinobacterium lividium	Janthinobacterium lividium
asv_000658	704	96.233	Sphingomonas kyeoggiensis
asv_000677	704	96.233	Sphingomonas kyeoggiensis
asv_000836	2830; 2829	96.233	Janthinobacterium lividium	Janthinobacterium lividium
asv_000845	4487	96.233	Comamonas sediminis
asv_000945	2830; 2829	96.233	Janthinobacterium lividium	Janthinobacterium lividium
asv_000972	704	96.233	Sphingomonas kyeoggiensis
asv_001095	4487	96.233	Comamonas sediminis
asv_001221	2830; 2829	96.233	Janthinobacterium lividium	Janthinobacterium lividium
asv_001248	704	96.233	Sphingomonas kyeoggiensis
asv_001435	1204; 3198	96.233	Chitinophaga pinensis	Chitinophaga sancti
asv_001541	4487	96.233	Comamonas sediminis
asv_001610	3330	96.233	Streptomyces rishiriensis
asv_001631	1204; 3198	96.233	Chitinophaga pinensis	Chitinophaga sancti
asv_001694	704	96.233	Sphingomonas kyeoggiensis
asv_001718	1204; 3198	96.233	Chitinophaga pinensis	Chitinophaga sancti
asv_001879	2829; 2830	96.233	Janthinobacterium lividium	Janthinobacterium lividium
asv_001951	704	96.233	Sphingomonas kyeoggiensis
asv_002188	2829; 2830	96.233	Janthinobacterium lividium	Janthinobacterium lividium
asv_002257	2829; 2830	96.233	Janthinobacterium lividium	Janthinobacterium lividium
asv_002648	3330	96.233	Streptomyces rishiriensis
asv_002903	2829; 2830	96.233	Janthinobacterium lividium	Janthinobacterium lividium
asv_002912	2829; 2830	96.233	Janthinobacterium lividium	Janthinobacterium lividium
asv_003150	3198; 1204	96.233	Chitinophaga sancti	Chitinophaga pinensis
asv_003347	2830; 2829	96.233	Janthinobacterium lividium	Janthinobacterium lividium
asv_003825	704	96.233	Sphingomonas kyeoggiensis
asv_004381	3330	96.233	Streptomyces rishiriensis
asv_001002	704	95.89	Sphingomonas kyeoggiensis
asv_001167	1204; 3198	95.89	Chitinophaga pinensis	Chitinophaga sancti
asv_001264	2830; 2829	95.89	Janthinobacterium lividium	Janthinobacterium lividium
asv_001274	3330	95.89	Streptomyces rishiriensis
asv_001447	704	95.89	Sphingomonas kyeoggiensis
asv_001739	2830; 2829	95.89	Janthinobacterium lividium	Janthinobacterium lividium
asv_001843	3198; 1204	95.89	Chitinophaga sancti	Chitinophaga pinensis
asv_001853	3330	95.89	Streptomyces rishiriensis
asv_001861	704	95.89	Sphingomonas kyeoggiensis
asv_002028	1204; 3198	95.89	Chitinophaga pinensis	Chitinophaga sancti
asv_002241	3198; 1204	95.89	Chitinophaga sancti	Chitinophaga pinensis
asv_002332	2830; 2829	95.89	Janthinobacterium lividium	Janthinobacterium lividium
asv_002432	3198; 1204	95.89	Chitinophaga sancti	Chitinophaga pinensis
asv_002764	1204; 3198	95.89	Chitinophaga pinensis	Chitinophaga sancti
asv_002864	1204; 3198	95.89	Chitinophaga pinensis	Chitinophaga sancti
asv_002889	3198; 1204	95.89	Chitinophaga sancti	Chitinophaga pinensis
asv_003294	1204; 3198	95.89	Chitinophaga pinensis	Chitinophaga sancti
asv_003431	3198; 1204	95.89	Chitinophaga sancti	Chitinophaga pinensis
asv_003734	1204; 3198	95.89	Chitinophaga pinensis	Chitinophaga sancti
asv_004835	1204; 3198	95.89	Chitinophaga pinensis	Chitinophaga sancti
asv_004932	4589; 4605; 4540	95.89	Sphingomonas sp.	Sphingomonas echinoides	Sphingomonas sp.
asv_000757	4589; 4605; 4540	95.548	Sphingomonas sp.	Sphingomonas echinoides	Sphingomonas sp.
asv_000883	3330	95.548	Streptomyces rishiriensis
asv_001056	4605; 4540; 4589	95.548	Sphingomonas echinoides	Sphingomonas sp.	Sphingomonas sp.
asv_001227	4605; 4540; 4589	95.548	Sphingomonas echinoides	Sphingomonas sp.	Sphingomonas sp.
asv_001564	1204; 3198	95.548	Chitinophaga pinensis	Chitinophaga sancti
asv_001775	3198; 1204	95.548	Chitinophaga sancti	Chitinophaga pinensis
asv_002349	3198; 1204	95.548	Chitinophaga sancti	Chitinophaga pinensis
asv_002482	3198; 1204	95.548	Chitinophaga sancti	Chitinophaga pinensis
asv_002565	3330	95.548	Streptomyces rishiriensis
asv_002743	3198; 1204	95.548	Chitinophaga sancti	Chitinophaga pinensis
asv_003120	3330	95.548	Streptomyces rishiriensis
asv_003879	3198; 1204	95.548	Chitinophaga sancti	Chitinophaga pinensis
asv_003939	3330	95.548	Streptomyces rishiriensis
asv_004029	1204; 3198	95.548	Chitinophaga pinensis	Chitinophaga sancti
asv_004263	4605; 4540; 4589	95.548	Sphingomonas echinoides	Sphingomonas sp.	Sphingomonas sp.
asv_004448	1204; 3198	95.548	Chitinophaga pinensis	Chitinophaga sancti
asv_004742	1204; 3198	95.548	Chitinophaga pinensis	Chitinophaga sancti
asv_004914	3330	95.548	Streptomyces rishiriensis
asv_005427	3198; 1204	95.548	Chitinophaga sancti	Chitinophaga pinensis
asv_009300	4589; 4605; 4540	95.548	Sphingomonas sp.	Sphingomonas echinoides	Sphingomonas sp.
asv_000559	4605; 4540; 4589	95.205	Sphingomonas echinoides	Sphingomonas sp.	Sphingomonas sp.
asv_001048	1971	95.205	Sphingomonas desiccabilis
asv_001198	1971	95.205	Sphingomonas desiccabilis
asv_001432	1971	95.205	Sphingomonas desiccabilis
asv_001481	3330	95.205	Streptomyces rishiriensis
asv_001519	4540; 4605; 4589	95.205	Sphingomonas sp.	Sphingomonas echinoides	Sphingomonas sp.
asv_001803	4589; 4540; 4605	95.205	Sphingomonas sp.	Sphingomonas sp.	Sphingomonas echinoides
asv_001867	4589; 4605; 4540	95.205	Sphingomonas sp.	Sphingomonas echinoides	Sphingomonas sp.
asv_001969	3330	95.205	Streptomyces rishiriensis
asv_001973	4605; 4540; 4589	95.205	Sphingomonas echinoides	Sphingomonas sp.	Sphingomonas sp.
asv_002311	4589; 4540; 4605	95.205	Sphingomonas sp.	Sphingomonas sp.	Sphingomonas echinoides
asv_002373	4589; 4540; 4605	95.205	Sphingomonas sp.	Sphingomonas sp.	Sphingomonas echinoides
asv_002381	4589; 4540; 4605	95.205	Sphingomonas sp.	Sphingomonas sp.	Sphingomonas echinoides
asv_002675	1971	95.205	Sphingomonas desiccabilis
asv_003134	1204; 3198	95.205	Chitinophaga pinensis	Chitinophaga sancti
asv_003209	3330	95.205	Streptomyces rishiriensis
asv_003358	1971	95.205	Sphingomonas desiccabilis
asv_003566	4540; 4605; 4589	95.205	Sphingomonas sp.	Sphingomonas echinoides	Sphingomonas sp.
asv_003602	1204; 3198	95.205	Chitinophaga pinensis	Chitinophaga sancti
asv_003904	4605; 4540; 4589	95.205	Sphingomonas echinoides	Sphingomonas sp.	Sphingomonas sp.
asv_004155	1971	95.205	Sphingomonas desiccabilis
asv_004303	1971	95.205	Sphingomonas desiccabilis
asv_004308	1204; 3198	95.205	Chitinophaga pinensis	Chitinophaga sancti
asv_004321	1204; 3198	95.205	Chitinophaga pinensis	Chitinophaga sancti
asv_005718	3198; 1204	95.205	Chitinophaga sancti	Chitinophaga pinensis
asv_006019	1971	95.205	Sphingomonas desiccabilis
asv_007901	1971	95.205	Sphingomonas desiccabilis
asv_000549	NOT FOUND AT >95%
asv_000719	NOT FOUND AT >95%
asv_001176	NOT FOUND AT >95%
asv_001193	NOT FOUND AT >95%
asv_001217	NOT FOUND AT >95%
asv_001437	NOT FOUND AT >95%
asv_001460	NOT FOUND AT >95%
asv_001528	NOT FOUND AT >95%
asv_001657	NOT FOUND AT >95%
asv_001820	NOT FOUND AT >95%
asv_001875	NOT FOUND AT >95%
asv_001885	NOT FOUND AT >95%
asv_001909	NOT FOUND AT >95%
asv_002134	NOT FOUND AT >95%
asv_002165	NOT FOUND AT >95%
asv_002170	NOT FOUND AT >95%
asv_002269	NOT FOUND AT >95%
asv_002330	NOT FOUND AT >95%
asv_002358	NOT FOUND AT >95%
asv_002403	NOT FOUND AT >95%
asv_002462	NOT FOUND AT >95%
asv_002493	NOT FOUND AT >95%
asv_002508	NOT FOUND AT >95%
asv_002543	NOT FOUND AT >95%
asv_002692	NOT FOUND AT >95%
asv_002712	NOT FOUND AT >95%
asv_002722	NOT FOUND AT >95%
asv_002730	NOT FOUND AT >95%
asv_002780	NOT FOUND AT >95%
asv_002850	NOT FOUND AT >95%
asv_002901	NOT FOUND AT >95%
asv_002946	NOT FOUND AT >95%
asv_003021	NOT FOUND AT >95%
asv_003039	NOT FOUND AT >95%
asv_003046	NOT FOUND AT >95%
asv_003086	NOT FOUND AT >95%
asv_003089	NOT FOUND AT >95%
asv_003090	NOT FOUND AT >95%
asv_003095	NOT FOUND AT >95%
asv_003223	NOT FOUND AT >95%
asv_003327	NOT FOUND AT >95%
asv_003348	NOT FOUND AT >95%
asv_003387	NOT FOUND AT >95%
asv_003399	NOT FOUND AT >95%
asv_003405	NOT FOUND AT >95%
asv_003425	NOT FOUND AT >95%
asv_003427	NOT FOUND AT >95%
asv_003518	NOT FOUND AT >95%
asv_003574	NOT FOUND AT >95%
asv_003648	NOT FOUND AT >95%
asv_003721	NOT FOUND AT >95%
asv_003884	NOT FOUND AT >95%
asv_003973	NOT FOUND AT >95%
asv_003982	NOT FOUND AT >95%
asv_004007	NOT FOUND AT >95%
asv_004012	NOT FOUND AT >95%
asv_004091	NOT FOUND AT >95%
asv_004123	NOT FOUND AT >95%
asv_004138	NOT FOUND AT >95%
asv_004182	NOT FOUND AT >95%
asv_004256	NOT FOUND AT >95%
asv_004419	NOT FOUND AT >95%
asv_004453	NOT FOUND AT >95%
asv_004553	NOT FOUND AT >95%
asv_004581	NOT FOUND AT >95%
asv_004595	NOT FOUND AT >95%
asv_004630	NOT FOUND AT >95%
asv_004657	NOT FOUND AT >95%
asv_004695	NOT FOUND AT >95%
asv_004713	NOT FOUND AT >95%
asv_004800	NOT FOUND AT >95%
asv_004883	NOT FOUND AT >95%
asv_004887	NOT FOUND AT >95%
asv_004918	NOT FOUND AT >95%
asv_004941	NOT FOUND AT >95%
asv_005007	NOT FOUND AT >95%
asv_005060	NOT FOUND AT >95%
asv_005102	NOT FOUND AT >95%
asv_005105	NOT FOUND AT >95%
asv_005319	NOT FOUND AT >95%
asv_005340	NOT FOUND AT >95%
asv_005345	NOT FOUND AT >95%
asv_005472	NOT FOUND AT >95%
asv_005810	NOT FOUND AT >95%
asv_005816	NOT FOUND AT >95%
asv_005820	NOT FOUND AT >95%
asv_005946	NOT FOUND AT >95%
asv_006283	NOT FOUND AT >95%
asv_006432	NOT FOUND AT >95%
asv_006592	NOT FOUND AT >95%
asv_007160	NOT FOUND AT >95%
asv_007331	NOT FOUND AT >95%
asv_007560	NOT FOUND AT >95%
asv_007749	NOT FOUND AT >95%
asv_008305	NOT FOUND AT >95%
Supplemental Table 1. Amplicon sequence variants (ASVs) from (Meier et al., 2022) matched to 16S sequences of bacterial isolates in a culture collection.
