# Supplementary material for: Inoculation frequency and maize genotype influence plant growth-promoting effects of soil bacteria under low nitrogen conditions
Source: Front Plant Sci. 2025 Sep 12;16:1637156. doi: 10.3389/fpls.2025.1637156 (PMC12463839; doi:10.3389/fpls.2025.1637156)
Supplement: Supplementary file 2 [file Table2.xlsx]

## Sheet: Sheet1
Bacterial Isolate ID	Genus	Species	Vegetation type from which samples were taken	Sample Type	Collection Site	Collection Site GPS Coordinates (latitude, longitude)	Genome Sequence from JGI (yes or no)	Link to JGI Sequence
94	Mucilanginibacter	sp.	Big Bluestem	Soil	Mead, NE	41.152, -96.453	Yes	2775506740
460	Pseudomonas	frederickbergensis	Switchgrass	Root	Mead, NE	41.152, -96.453	Yes	2784132072
478	Pseudomonas	frederickbergensis	Switchgrass	Root	Mead, NE	41.152, -96.453	Yes	2773857670
572	Burkholderia	territorii	Sweet Sorghum	Root	Mead, NE	41.159, -96.409	Yes	2928170801
616	Burkholderia	cepacia	Maize	Root	Brule, NE	41.159, -102.026	No
620	Burkholderia	ambifaria	Maize	Root	Brule, NE	41.159, -102.026	No
621	Luteibacter	anthropi	Maize	Root	Brule, NE	41.159, -102.026	Yes	2941471342
700	Burkholderia	ambifaria	Maize	Root	Brule, NE	41.159, -102.026	No
701	Burkholderia	ambifaria	Maize	Root	Brule, NE	41.159, -102.026	No
704	Sphingomonas	kyeoggiensis	Maize	Root	Brule, NE	41.159, -102.026	No
707	Pseudomonas	sp. Csya02	Maize	Root	Brule, NE	41.159, -102.026	No
709	Burkholderia	ambifaria	Maize	Root	Brule, NE	41.159, -102.026	No
725	Pseudomonas	kilonensis	Maize	Root	Brule, NE	41.159, -102.026	No
727	Burkholderia	seminalis	Maize	Root	Brule, NE	41.159, -102.026	No
731	Pseudomonas	sp. Csya02	Maize	Root	Brule, NE	41.159, -102.026	No
739	Burkholderia	ambifaria	Maize	Root	Brule, NE	41.159, -102.026	No
1087	Mesorhizobium	erdamii strain NZP2014	Energy Sorghum	Rhizosphere	Florence, SC	34.290, -79.740	No
1112	Pantoea	dispersa	Energy Sorghum	Root	Florence, SC	34.290, -79.740	No
1175	Pantoea	dispersa	Sweet Sorghum	Root	Mead, NE	41.159, -96.409	Yes	2939602548
1215	Mucilanginibacter	rubeus	Sweet Sorghum	Root	Mead, NE	41.161, -96.424	Yes	2928078545
1474	Neorhizobium	galegae	Transgenic Sorghum	Rhizosphere	Mead, NE	41.146, -96.436	No
1550	Pseudomonas	fluorescens	Transgenic Sorghum	Rhizosphere	Mead, NE	41.146, -96.436	Yes	2923586266
1610	Kosakonia	cowanii	Transgenic Sorghum	Rhizosphere	Mead, NE	41.146, -96.436	Yes	2935625433
1611	Pseudomonas	fluorescens	Transgenic Sorghum	Rhizosphere	Mead, NE	41.146, -96.436	No
1903	Atlantibacter	hermannii	Transgenic Sorghum	Root	Mead, NE	41.146, -96.436	Yes	1325426
1971	Sphingomonas	desiccabilis	Transgenic Sorghum	Root	Mead, NE	41.146, -96.436	No
2025	Mucilanginibacter	rubeus	Transgenic Sorghum	Root	Mead, NE	41.146, -96.436	Yes	2928147474
2056	Kosakonia	cowanii	Transgenic Sorghum	Root	Mead, NE	41.146, -96.436	Yes	2939617950
2074	Agrobacterium	larrymoorei	Transgenic Sorghum	Root	Mead, NE	41.146, -96.436	Yes	2919166419
2083	Neorhizobium	huautlense	Transgenic Sorghum	Root	Mead, NE	41.146, -96.436	Yes	2919171160
2830	Janthinobacterium	lividium	Maize	Rhizosphere	Brule, NE	41.159, -102.026	Yes	2932416698
2987	Chryseobacterium	sp.	Maize	Root	Brule, NE	41.159, -102.026	Yes	2919399522
3190	Luteibacter	jiangsuensis	Sweet Sorghum	Root	Mead, NE	41.161, -96.424	Yes	2919404418
3198	Chitinophaga	sancti	Sweet Sorghum	Root	Mead, NE	41.161, -96.424	Yes	2904467357
3215	Mucilanginibacter	rubeus	Sweet Sorghum	Soil	Mead, NE	41.159, -96.409	No
3330	Streptomyces	rishiriensis	Sweet Sorghum	Soil	Mead, NE	41.161, -96.424	Yes	2919468124
3432	Pseudomonas	brassicacearum	Smooth Brome Grass	Root	Sandhills NE	41.877, -101.944	Yes	2919481497
3552	Arthrobacter	bambusae	Foxtail Barley	Root	Sandhills NE	41.877, -101.945	Yes	2939674588
3939	Streptomyces	lincolnensis	Needle and Thread Grass	Root	Sandhills NE	41.838, -101.993	No
3977	Streptomyces	araujoniae	Smooth Brome Grass	Root	Sandhills NE	41.838, -101.993	No
4068	Streptomyces	anulatus	Red Canary Grass	Root	Sandhills NE	41.879, -101.947	No
4479	Flavobacterium	johnsoniae	Transgenic Sorghum	Rhizosphere	Mead, NE	41.146, -96.436	No
4493	Dyadobacter	fermentans	False Purple Brome	Extraradical Hyphae	Ithaca, NY	42.4440, -76.5019	Yes	2919744344
4494	Dyadobacter	fermentans	False Purple Brome	Extraradical Hyphae	Ithaca, NY	42.4440, -76.5019	Yes	2919751261
4540	Sphingomonas	sp.	False Purple Brome	Extraradical Hyphae	Ithaca, NY	42.4440, -76.5019	Yes	2919338855
4567	Dyadobacter	fermentans	False Purple Brome	Extraradical Hyphae	Ithaca, NY	42.4440, -76.5019	No
4579	Dyadobacter	fermentans	False Purple Brome	Extraradical Hyphae	Ithaca, NY	42.4440, -76.5019	Yes	2919636763
4605	Sphingomonas	echinoides	False Purple Brome	Extraradical Hyphae	Ithaca, NY	42.4440, -76.5019	Yes	2913621789
111*	Arthrobacter	sp.	Side Oats	Soil	Mead, NE	41.152, -96.453	No
1138*	Ralstonia	pickettii	Energy Sorghum	Root	Florence, SC	34.290, -79.740	Yes	2928058823
1204*	Chitinophaga	pinensis	Sweet Sorghum	Root	Mead, NE	41.161, -96.424	Yes	2818991442
2829*	Janthinobacterium	lividium	Maize	Rhizosphere	Brule, NE	41.159, -102.026	Yes	2932410948
4487*	Comamonas	sediminis	Transgenic Sorghum	Rhizosphere	Mead, NE	41.146, -96.436	Yes	2904479285
4509*	Dyadobacter	fermentans	False Purple Brome	Extraradical Hyphae	Ithaca, NY	42.4440, -76.5019	Yes	2919208061
4589*	Sphingomonas	sp.	False Purple Brome	Extraradical Hyphae	Ithaca, NY	42.4440, -76.5019	Yes	2919793377
4606*	Acidovorax	delafieldii	False Purple Brome	Extraradical Hyphae	Ithaca, NY	42.4440, -76.5019	Yes	2913625563
571*	Burkholderia	cenocepacia	Sweet Sorghum	Root	Mead, NE	41.159, -96.409	Yes	2904564687
574*	Burkholderia	cenocepacia	Sweet Sorghum	Root	Mead, NE	41.159, -96.409	Yes	2904571731
606*	Mesorhizobium	erdmanii	Sweet Sorghum	Root	Mead, NE	41.159, -96.409	No
702*	Pseudomonas	koreensis	Maize	Root	Brule, NE	41.159, -102.026	No
708*	Luteibacter	anthropi	Maize	Root	Brule, NE	41.159, -102.026	No
726*	Pseudomonas	kribbensis	Maize	Root	Brule, NE	41.159, -102.026	No
730*	Pseudomonas	kribbensis	Maize	Root	Brule, NE	41.159, -102.026	No
Supplemental Table 2. The 63 potentially beneficial bacterial isolates that were identified from the ASVs collected under field conditions from nitrogen-deficient maize (Meier et al., 2022). (*Bacterial isolates that were selected from the initial screening for the 14-day validation experiment).
