# Supplementary material for: Inoculation frequency and maize genotype influence plant growth-promoting effects of soil bacteria under low nitrogen conditions
Source: Front Plant Sci. 2025 Sep 12;16:1637156. doi: 10.3389/fpls.2025.1637156 (PMC12463839; doi:10.3389/fpls.2025.1637156)
Supplement: Supplementary file 3 [file Table3.xlsx]

## Sheet: Sheet1
Simple Effect Level	Bacterial Isolate	Bacterial Isolate	Estimate	P-value
PI 606768	111	4589	0.06249	0.4301
PI 606768	111	730	-0.03834	0.5354
PI 606768	111	Low N Control	0.0574	0.3866
PI 606768	4589	730	-0.1008	0.2043
PI 606768	4589	Low N Control	-0.00509	0.9508
PI 606768	730	Low N Control	0.09575	0.1503
Mo17	111	4589	0.0134	0.8284
Mo17	111	730	0.09379	0.1318
Mo17	111	Low N Control	0.005222	0.9327
Mo17	4589	730	0.08039	0.1957
Mo17	4589	Low N Control	-0.00818	0.8947
Mo17	730	Low N Control	-0.08857	0.1544
NSL 30867	111	4589	0.02361	0.7026
NSL 30867	111	730	-0.06281	0.311
NSL 30867	111	Low N Control	-0.00461	0.9405
NSL 30867	4589	730	-0.08642	0.1645
NSL 30867	4589	Low N Control	-0.02822	0.6481
NSL 30867	730	Low N Control	0.0582	0.3477
Supplemental Table 3. Non-repeated inoculation experiment – simple effect comparison between the bacterial isolates and low N control at each maize genotype level for the dry shoot weight response (grams).
