# Supplementary material for: Inoculation frequency and maize genotype influence plant growth-promoting effects of soil bacteria under low nitrogen conditions
Source: Front Plant Sci. 2025 Sep 12;16:1637156. doi: 10.3389/fpls.2025.1637156 (PMC12463839; doi:10.3389/fpls.2025.1637156)
Supplement: Supplementary file 4 [file Table4.xlsx]

## Sheet: Sheet1
Maize genotype	Bacterial Isolate	Bacterial Isolate	Estimate	P-value
Ames 27065	111	4589	0.0394	0.6734
Ames 27065	111	730	-0.1155	0.2555
Ames 27065	111	Low N Control	-0.02685	0.7815
Ames 27065	4589	730	-0.1549	0.1279
Ames 27065	4589	Low N Control	-0.06625	0.4936
Ames 27065	730	Low N Control	0.0886	0.3949
Mo17	111	4589	0.03746	0.6886
Mo17	111	730	-0.2807	0.0035
Mo17	111	Low N Control	0.0432	0.644
Mo17	4589	730	-0.3182	0.001
Mo17	4589	Low N Control	0.005742	0.951
Mo17	730	Low N Control	0.3239	0.0008
NSL 30867	111	4589	-0.008	0.9317
NSL 30867	111	730	0.1439	0.1156
NSL 30867	111	Low N Control	0.02093	0.8175
NSL 30867	4589	730	0.1519	0.097
NSL 30867	4589	Low N Control	0.02894	0.7498
NSL 30867	730	Low N Control	-0.123	0.1647
Supplemental Table 4. Repeated inoculation experiment (dry shoot weight) – simple effect comparison between the bacterial isolates and low N control at each maize genotype level for the dry shoot response (grams).
