# Supplementary material for: Inoculation frequency and maize genotype influence plant growth-promoting effects of soil bacteria under low nitrogen conditions
Source: Front Plant Sci. 2025 Sep 12;16:1637156. doi: 10.3389/fpls.2025.1637156 (PMC12463839; doi:10.3389/fpls.2025.1637156)
Supplement: Supplementary file 5 [file Table5.xlsx]

## Sheet: Sheet1
Simple Effect Level	Bacterial Isolate	Bacterial Isolate	Estimate	P-value
Ames 27065	111	4589	471.29	0.4975
Ames 27065	111	730	-326.86	0.6637
Ames 27065	111	Low N Control	175.69	0.807
Ames 27065	4589	730	-798.15	0.2887
Ames 27065	4589	Low N Control	-295.59	0.6804
Ames 27065	730	Low N Control	502.56	0.5152
Mo17	111	4589	-63.1388	0.9275
Mo17	111	730	-2056.22	0.0039
Mo17	111	Low N Control	426.34	0.5392
Mo17	4589	730	-1993.08	0.005
Mo17	4589	Low N Control	489.48	0.4811
Mo17	730	Low N Control	2482.56	0.0006
NSL 30867	111	4589	672.96	0.3334
NSL 30867	111	730	1929.54	0.0052
NSL 30867	111	Low N Control	422.98	0.5303
NSL 30867	4589	730	1256.58	0.065
NSL 30867	4589	Low N Control	-249.97	0.7105
NSL 30867	730	Low N Control	-1506.56	0.0232
Supplemental Table 5. Image analysis taken 21 days after planting for the repeated inoculation experiment of predicted shoot dry weight. Pairwise comparisons between the image-derived shoot dry weight, bacterial isolates and low N uninoculated control for three different maize genotypes.
